# Supplementary material for: A retrospective epidemiological study of sarcoptic mange in koalas (Phascolarctos cinereus) using wildlife carer admission records
Source: Int J Parasitol Parasites Wildl. 2024 Jun 13;24:100955. doi: 10.1016/j.ijppaw.2024.100955 (PMC11239712; doi:10.1016/j.ijppaw.2024.100955)
Supplement: Multimedia component 1 [file mmc1.xlsx]

## Sheet: Koala mange records
															Approximate							Clinical signs (1 = yes, 0 = no)								Location of Mange
Year	Month	Day	Date	koalas state on carers arrival	Sex	Age	Weight (kg)	Mange affected (1 = yes, 0 = no)	Vet assessed	Tested	Alive/Dead	Position	Conscience state on carers arrival	Location	Lat	Long	Outcome	notes	Treatment	Intake form	Clinical signs present	open wounds	underweight	urine stains	skin crusting	scratching/chewing	fur loss	diarrhea	sitting in water	Chest	Stomach	Testicles	Pouch	Cloaca	Tail	Upper hind legs	Lower hind legs	Hind paw	Face	Chin	Neck	Front paw	Lower arm	Upper arm	Ears	Head	Back
2017	October	10	2017-10-10	NA	Male	NA	NA	1	NA	NA	NA	NA	NA	Racecourse Road (Cobram?)	-35.8922	145.632	NA	in water	NA	No		NA	NA	NA	NA	NA	NA	NA	NA	NA	NA	NA	NA	NA	NA	NA	NA	NA	NA	NA	NA	NA	NA	NA	NA	NA	NA
2017	November	17	2017-11-17	NA	Female	NA	NA	1	NA	NA	NA	NA	NA	Timeout Holiday Park	-35.8153	145.557	NA	NA	NA	No		NA	NA	NA	NA	NA	NA	NA	NA	NA	NA	NA	NA	NA	NA	NA	NA	NA	NA	NA	NA	NA	NA	NA	NA	NA	NA
2017	December	27	2017-12-27	NA		NA	NA	1	NA	NA	NA	NA	NA	Tomeout Holiday Park	-35.8153	145.557	NA	NA	NA	No		NA	NA	NA	NA	NA	NA	NA	NA	NA	NA	NA	NA	NA	NA	NA	NA	NA	NA	NA	NA	NA	NA	NA	NA	NA	NA
2018	March	3	2018-03-03	Dead on arrival		NA	NA	1	NA	NA	NA	NA	NA	Ulupna	-35.844	145.429	Dead on arrival	Drowned	NA	No		NA	NA	NA	NA	NA	NA	NA	NA	NA	NA	NA	NA	NA	NA	NA	NA	NA	NA	NA	NA	NA	NA	NA	NA	NA	NA
2018	April	3	2018-04-03	NA	Male	NA	NA	1	NA	NA	NA	NA	NA	Greens Beach	-35.8751	145.608	NA	NA	NA	No		NA	NA	NA	NA	NA	NA	NA	NA	NA	NA	NA	NA	NA	NA	NA	NA	NA	NA	NA	NA	NA	NA	NA	NA	NA	NA
2018	April	4	2018-04-04	NA	Male	NA	NA	1	NA	NA	NA	NA	NA	Pumps Track, Timeout	-35.8153	145.557	NA	NA	NA	No		NA	NA	NA	NA	NA	NA	NA	NA	NA	NA	NA	NA	NA	NA	NA	NA	NA	NA	NA	NA	NA	NA	NA	NA	NA	NA
2018	April	9	2018-04-09	NA	Male	Juvenile	NA	1	NA	NA	NA	NA	NA	Ulupna	-35.844	145.429	NA	NA	NA	No		NA	NA	NA	NA	NA	NA	NA	NA	NA	NA	NA	NA	NA	NA	NA	NA	NA	NA	NA	NA	NA	NA	NA	NA	NA	NA
2018	April	24	2018-04-24	NA	Male	NA	NA	1	NA	NA	NA	NA	NA	Finley Beach	-35.8221	145.559	NA	NA	NA	No		NA	NA	NA	NA	NA	NA	NA	NA	NA	NA	NA	NA	NA	NA	NA	NA	NA	NA	NA	NA	NA	NA	NA	NA	NA	NA
2018	June	4	2018-06-04	NA	Male	NA	NA	1	NA	NA	NA	NA	NA	Dead End Beach, Cobram	-35.8801	145.628	NA	NA	NA	No		NA	NA	NA	NA	NA	NA	NA	NA	NA	NA	NA	NA	NA	NA	NA	NA	NA	NA	NA	NA	NA	NA	NA	NA	NA	NA
2018	June	10	2018-06-10	Alive - Euthanased	Male	NA	NA	1	NA	NA	NA	NA	NA	Dead River Beach Cobram	-35.8802	145.628	Euthanased	Euthanised due to mange	NA	No		NA	NA	NA	NA	NA	NA	NA	NA	NA	NA	NA	NA	NA	NA	NA	NA	NA	NA	NA	NA	NA	NA	NA	NA	NA	NA
2018	June	12	2018-06-12	Alive - Euthanased	Male	NA	NA	1	NA	NA	NA	NA	NA	Dead RiverBeach Track	-35.8802	145.628	Euthanased	Euthanised due to mange	NA	No		NA	NA	NA	NA	NA	NA	NA	NA	NA	NA	NA	NA	NA	NA	NA	NA	NA	NA	NA	NA	NA	NA	NA	NA	NA	NA
2018	September	1	2018-09-01	alive - died shortly after	Male	NA	NA	1	NA	NA	NA	NA	NA	Ulupna	-35.844	145.429	Died 24 hrs after rescue	Died 24 hrs after rescue	NA	No		NA	NA	NA	NA	NA	NA	NA	NA	NA	NA	NA	NA	NA	NA	NA	NA	NA	NA	NA	NA	NA	NA	NA	NA	NA	NA
2018	September	27	2018-09-27	alive - died shortly after	Female	Adult	NA	1	NA	NA	Alive	in tree	NA	Carter Beach upstream	-35.8221	145.45	Died 29/9/17	Died 29/9/18	NA	No		NA	NA	NA	NA	NA	NA	NA	NA	NA	NA	NA	NA	NA	NA	NA	NA	NA	NA	NA	NA	NA	NA	NA	NA	NA	NA
2018	September	27	2018-09-27	NA	NA	Joey	NA	1	NA	NA	Alive	on ground	NA	Carter Beach upstream	-35.8221	145.45	NA	NA
2018	September	28	2018-09-28	Alive - treated bravecto - died shortly after rescue	Male	NA	NA	1	NA	NA	NA	NA	NA	Gilmartins Beach	-35.8263	145.564	Died PM, trialled Bravecto	Died PM, trialled Bravecto	single dose of Bravecto spot-on	No		NA	NA	NA	NA	NA	NA	NA	NA	NA	NA	NA	NA	NA	NA	NA	NA	NA	NA	NA	NA	NA	NA	NA	NA	NA	NA
2018	September	30	2018-09-30	alive - euthanased	Male	NA	NA	1	NA	NA	NA	NA	NA	Murray River Hideaway (Morgans Beach)	-35.8527	145.385	Euthanased	Euthanised due to mange	NA	No		NA	NA	NA	NA	NA	NA	NA	NA	NA	NA	NA	NA	NA	NA	NA	NA	NA	NA	NA	NA	NA	NA	NA	NA	NA	NA
2018	October	1	2018-10-01	alive - euthanased	Male	NA	NA	1	NA	NA	NA	NA	NA	Down Stream of Carters Beach, Ulupna Island	-35.8221	145.45	Euthanased	Euthanised due to mange	NA	No		NA	NA	NA	NA	NA	NA	NA	NA	NA	NA	NA	NA	NA	NA	NA	NA	NA	NA	NA	NA	NA	NA	NA	NA	NA	NA
2018	October	4	2018-10-04	alive - euthanased	Male	NA	NA	1	NA	NA	NA	NA	NA	Timeout boat ramp	-35.8153	145.557	Euthanased	Euthanised due to mange	NA	No		NA	NA	NA	NA	NA	NA	NA	NA	NA	NA	NA	NA	NA	NA	NA	NA	NA	NA	NA	NA	NA	NA	NA	NA	NA	NA
2018	October	5	2018-10-05	alive - euthanased	Male	NA	NA	1	NA	NA	NA	NA	NA	Greens Beach Koonoomoo	-35.8751	145.608	Euthanased	Euthanised due to mange	NA	No		NA	NA	NA	NA	NA	NA	NA	NA	NA	NA	NA	NA	NA	NA	NA	NA	NA	NA	NA	NA	NA	NA	NA	NA	NA	NA
2018	October	17	2018-10-17	alive - euthanased	Male	NA	NA	1	NA	NA	NA	NA	NA	Pumps Track, Timeout	-35.8153	145.557	Euthanased	Euthanised due to mange	NA	No		NA	NA	NA	NA	NA	NA	NA	NA	NA	NA	NA	NA	NA	NA	NA	NA	NA	NA	NA	NA	NA	NA	NA	NA	NA	NA
2018	November	26	2018-11-26	alive - euthanased	Male	NA	NA	1	NA	NA	NA	NA	NA	Grassy Beach Koonoomoo			Euthanased	Euthanised due to mange	NA	No		NA	NA	NA	NA	NA	NA	NA	NA	NA	NA	NA	NA	NA	NA	NA	NA	NA	NA	NA	NA	NA	NA	NA	NA	NA	NA
2019	January	15	2019-01-15	Alive - Died 24 hrs after coming into care	Female	NA	NA	1	NA	NA	NA	NA	NA	Apex Beach	-35.8135	145.546	Died - died in care within 24hrs of rescue	Died	NA	No		NA	NA	NA	NA	NA	NA	NA	NA	NA	NA	NA	NA	NA	NA	NA	NA	NA	NA	NA	NA	NA	NA	NA	NA	NA	NA
2019	January	22	2019-01-22	Alive - died a few days later	Female	NA	NA	1	NA	1	NA	NA	NA	Greens Lane	-35.8495	145.575	Died - died in care	Died 26/2/2019 - photos	NA	No		NA	NA	NA	NA	NA	NA	NA	NA	NA	NA	NA	NA	NA	NA	NA	NA	NA	NA	NA	NA	NA	NA	NA	NA	NA	NA
2019	January	26	2019-01-26	NA	Female	NA	NA	1	NA	NA	NA	NA	NA	Davis Beach	-35.876	145.628	NA	500g joey	NA	No		NA	NA	NA	NA	NA	NA	NA	NA	NA	NA	NA	NA	NA	NA	NA	NA	NA	NA	NA	NA	NA	NA	NA	NA	NA	NA
2019	February	8	2019-02-08	Alive - died in care within 24hrs of rescue	Female	NA	NA	1	NA	NA	NA	NA	NA	Greens Beach	-35.8751	145.608	Died - died in care within 24hrs of rescue	Died	NA	No		NA	NA	NA	NA	NA	NA	NA	NA	NA	NA	NA	NA	NA	NA	NA	NA	NA	NA	NA	NA	NA	NA	NA	NA	NA	NA
2019	February	9	2019-02-09	Alive - died in care within 24hrs of rescue	Male	NA	NA	1	NA	NA	NA	NA	NA	Greens Lane	-35.8495	145.575	Died - died in care within 24hrs of rescue	Died	NA	No		NA	NA	NA	NA	NA	NA	NA	NA	NA	NA	NA	NA	NA	NA	NA	NA	NA	NA	NA	NA	NA	NA	NA	NA	NA	NA
2019	February	27	2019-02-27	Alive - died in care within 24hrs of rescue	Male	NA	NA	1	NA	NA	NA	NA	NA	Apex Beach	-35.8135	145.546	Died - died in care within 24hrs of rescue	Died	NA	No		NA	NA	NA	NA	NA	NA	NA	NA	NA	NA	NA	NA	NA	NA	NA	NA	NA	NA	NA	NA	NA	NA	NA	NA	NA	NA
2019	March	1	2019-03-01	Alive - Euthanased	Male	NA	NA	1	NA	NA	NA	NA	NA	At shelter	-35.8702	145.589	Euthanased	Euthanised due to mange	NA	No		NA	NA	NA	NA	NA	NA	NA	NA	NA	NA	NA	NA	NA	NA	NA	NA	NA	NA	NA	NA	NA	NA	NA	NA	NA	NA
2019	March	7	2019-03-07	Dead on arrival	Male	NA	NA	1	NA	NA	NA	NA	NA	Dead River Beach Cobram	-35.8802	145.628	Dead on arrival	Deceased	NA	No		NA	NA	NA	NA	NA	NA	NA	NA	NA	NA	NA	NA	NA	NA	NA	NA	NA	NA	NA	NA	NA	NA	NA	NA	NA	NA
2019	March	7	2019-03-07	Dead on arrival	Male	NA	NA	1	NA	NA	NA	NA	NA	Dead River Beach Cobram	-35.8802	145.628	Dead on arrival	Deceased	NA	No		NA	NA	NA	NA	NA	NA	NA	NA	NA	NA	NA	NA	NA	NA	NA	NA	NA	NA	NA	NA	NA	NA	NA	NA	NA	NA
2019	March	9	2019-03-09	alive - no outcome	Male	NA	NA	1	NA	NA	Alive	NA	NA	Greens Beach	-35.8751	145.608	NA	NA	NA	No		NA	NA	NA	NA	NA	NA	NA	NA	NA	NA	NA	NA	NA	NA	NA	NA	NA	NA	NA	NA	NA	NA	NA	NA	NA	NA
2019	March	9	2019-03-09	Dead on arrival	Male	NA	NA	1	NA	NA	NA	NA	NA	Greens Beach	-35.8751	145.608	Dead on arrival	Deceased	NA	No		NA	NA	NA	NA	NA	NA	NA	NA	NA	NA	NA	NA	NA	NA	NA	NA	NA	NA	NA	NA	NA	NA	NA	NA	NA	NA
2019	March	22	2019-03-22	NA	Female	NA	NA	1	NA	NA	NA	NA	NA	Koonoomoo Mywee Rd	-35.8735	145.538	NA	NA	NA	No		NA	NA	NA	NA	NA	NA	NA	NA	NA	NA	NA	NA	NA	NA	NA	NA	NA	NA	NA	NA	NA	NA	NA	NA	NA	NA
2019	March	22	2019-03-22	NA	Male	NA	NA	1	NA	NA	NA	NA	NA	Dutch Thunder shelter	-35.8702	145.589	NA	NA	NA	No		NA	NA	NA	NA	NA	NA	NA	NA	NA	NA	NA	NA	NA	NA	NA	NA	NA	NA	NA	NA	NA	NA	NA	NA	NA	NA
2019	March	24	2019-03-24	NA	Female	NA	NA	1	NA	NA	NA	NA	NA	Dead End Beach Cobram	-35.8801	145.628	NA	NA	NA	No		NA	NA	NA	NA	NA	NA	NA	NA	NA	NA	NA	NA	NA	NA	NA	NA	NA	NA	NA	NA	NA	NA	NA	NA	NA	NA
2019	April	7	2019-04-07	alive - euthanased	Female	NA	NA	1	NA	NA	NA	NA	NA	Timeout Holiday Park	-35.8153	145.557	Euthanased	Euthanised due to mange	NA	No		NA	NA	NA	NA	NA	NA	NA	NA	NA	NA	NA	NA	NA	NA	NA	NA	NA	NA	NA	NA	NA	NA	NA	NA	NA	NA
2019	April	26	2019-04-26	alive - euthanased	Female	NA	NA	1	NA	NA	NA	NA	NA	Mulberry Beach	-35.8153	145.563	Euthanased	Euthanised due to mange	NA	No		NA	NA	NA	NA	NA	NA	NA	NA	NA	NA	NA	NA	NA	NA	NA	NA	NA	NA	NA	NA	NA	NA	NA	NA	NA	NA
2019	April	30	2019-04-30	NA	Female	NA	NA	1	NA	NA	NA	NA	NA	Quinn Island	-35.922	145.673	NA	NA	NA	No		NA	NA	NA	NA	NA	NA	NA	NA	NA	NA	NA	NA	NA	NA	NA	NA	NA	NA	NA	NA	NA	NA	NA	NA	NA	NA
2019	May	7	2019-05-07	alive - euthanased	Female	NA	NA	1	NA	NA	NA	NA	NA	Greens Beach	-35.8751	145.608	Euthanased	Euthanised due to mange	NA	No		NA	NA	NA	NA	NA	NA	NA	NA	NA	NA	NA	NA	NA	NA	NA	NA	NA	NA	NA	NA	NA	NA	NA	NA	NA	NA
2019	June	17	2019-06-17	NA	Male	NA	NA	1	NA	NA	NA	NA	NA	Dead End Beach	-35.8801	145.628	NA	NA	NA	No		NA	NA	NA	NA	NA	NA	NA	NA	NA	NA	NA	NA	NA	NA	NA	NA	NA	NA	NA	NA	NA	NA	NA	NA	NA	NA
2019	September	15	2019-09-15	alive - euthanased	Male	Adult	NA	1	NA	No	Alive	High in tree	Concious and Alert	Torgannah Rd Orchard behind Dutch Thunder shelter	-35.8682	145.577	Euthanased	Euthanised due to mange	NA	Yes	Yes	1	0	0	1	0	1	0	0	1	1	0	0	0	0	0	0	1	0	1	0	1	1	0	0	0	0
2019	September	28	2019-09-28	alive - euthanased	Male	Adult	NA	1	NA	No	Alive	On ground - laying	Semi-conscious	Greens Beach Koonoomoo	-35.8751	145.608	Euthanased	Euthanised due to mange. 6 others in the area all scratching	NA	Yes	Yes	0	0	0	0	0	0	0	0	0	1	0	0	0	0	0	0	1	0	1	0	1	0	0	0	0	0
2019	September	29	2019-09-29	alive - euthanased	Male	Sub-adult	NA	1	NA	No	Alive	On ground - laying		Little Toms Beach	-35.8936	145.646	Euthanased	Euthanised due to mange	NA	Yes	Yes	0	0	0	0	0	0	0	0	1	1	1	0	0	0	0	0	1	0	1	0	1	0	0	0	0	0
2019	October	3	2019-10-03	alive - euthanased	Male	Sub-adult	NA	1	NA	No	Alive	On ground - laying	Unconcious	Dead River Beach Cobram	-35.8802	145.628	Euthanased	Euthanised due to mange	NA	Yes	YEs	1	1	1	1	0	0	0	0	0	1	1	0	0	0	1	1	0	0	1	0	1	1	0	0	0	0
2019	October	8	2019-10-08	alive - euthanased	Male	Adult	9	1	NA	No	Alive	On ground - laying	Semi-conscious	High Bank Camp opposite town beach Vic side Koonoomoo near Finley Beach	-35.8221	145.559	Euthanased	Euthanised due to mange, found under car	NA	Yes	Yes	0	0	0	0	0	0	0	0	1	1	1	0	0	0	0	1	1	1	1	0	1	1	0	0	0	0
2019	November	10	2019-11-10	alive - treated cydectin pour on- released	Male	Adult	8.2	1	NA	Yes - mites present	Alive	Low in tree	Concious and Alert	Timeout Holiday Park	-35.8153	145.557	Released	Being treated	cydectin pour on 3ml per treatment weekly for 4 weeks, released	YEs	Yes	0	0	0	0	1	0	0	0	0	0	0	0	0	0	0	0	0	0	1	0	1	0	0	0	0	0
2019	December	8	2019-12-08	alive - euthanased	Male	Adult	NA	1	NA	No	Alive	High in tree	Concious and Alert	Bouchiers Beach Koonoomoo	-35.8379	145.573	Euthanased	Euthanised due to mange	NA	YEs	Yes	1	0	0	1	0	0	1	1	1	1	1	0	0	0	0	0	1	0	1	0	1	1	0	0	0	0
2019	December	21	2019-12-21	NA	Male	NA	NA	1	NA	NA	NA	NA	NA	Big Tom and Dead End Beach	-35.8801	145.628	NA		NA	No	Yes	0	0	0	0	0	0	0	0	0	0	0	0	0	0	0	0	0	0	0	0	0	0	0	0	0	0
2020	January	30	2020-01-30	alive - euthanased	Male	Adult	8.3	1	NA	No	Alive	On ground - Sitting	Concious and Alert	Gilmartins Beach Koonoomoo	-35.8263	145.564	Euthanased	Euthanised due to mange	NA	Yes	Yes	0	0	0	0	0	0	0	0	1	1	1	0	0	0	0	1	1	0	1	0	1	1	0	0	0	0
2020	February	24	2020-02-24	alive - euthanased	Female	Adult	NA	1	Yes - advised euth	No	Alive	On ground - laying	Semi-conscious	Bouchiers Beach Koonoomoo	-35.8379	145.573	Euthanased	Euthanised at vet	NA	Yes		0	0	0	0	0	0	0	0	0	1	0	0	0	0	1	1	1	0	0	0	1	1	1	0	0	1
2020	February	24	2020-02-24	alive - euthanased	Male	Adult	9	1	NA	No	Alive	Low in tree - sitting	Concious and Alert	Timeout Holiday Park Koonoomoo	-35.8153	145.557	Euthanased	Euthanised due to mange	NA	Yes		1	1	0	0	0	0	0	0	0	1	1	0	0	0	0	1	1	0	0	0	1	1	0	0	0	0
2020	February	25	2020-02-25	alive - euthanased	Female	Adult	NA	1	NA	No	Alive	High in tree - sitting	Concious and Alert	Timeout Track b/w Apex beach and timeout Koonoomoo	-35.8154	145.552	Euthanased	Euthanised due to mange	NA	Yes		0	0	0	0	0	0	0	0	0	1	0	0	0	0	0	1	1	0	1	0	1	1	0	0	0	0
2020	March	23	2020-03-23	alive - euthanased	Male	Joey	approx 4	1	NA	No	Alive	On ground - sitting in water, drinking	Concious and Alert	Manse Track Cobram	-35.906	145.651	Euthanased	Euthanised due to mange	NA	Yes		1	1	0	0	0	0	0	0	1	1	1	0	0	0	0	1	1	1	11	0	1	1	1	0	0	0
2020	May	3	2020-05-03	alive - euthanased	Male	NA	NA	1	NA	NA	Alive	NA	NA	Barooga over the swing bridge	-35.915933,	145.67	Euthanased	Euthanised due to mange	NA	No		NA	NA	NA	NA	NA	NA	NA	NA	NA	NA	NA	NA	NA	NA	NA	NA	NA	NA	NA	NA	NA	NA	NA	NA	NA	NA
2020	May	23	2020-05-23	alive - euthanased	Male	NA	NA	1	NA	NA	Alive	NA	NA	Bouchiers Track railway near tanks, Koonoomoo	-35.8379	145.573	Euthanased	Euthanised due to mange	NA	No		NA	NA	NA	NA	NA	NA	NA	NA	NA	NA	NA	NA	NA	NA	NA	NA	NA	NA	NA	NA	NA	NA	NA	NA	NA	NA
2020	July	8	2020-07-08	alive - euthanased	Female	NA	NA	1	NA	NA	NA	NA	NA	Ulupna Island	-35.8315	145.409	Euthanased	Euthanised due to mange	NA	No		NA	NA	NA	NA	NA	NA	NA	NA	NA	NA	NA	NA	NA	NA	NA	NA	NA	NA	NA	NA	NA	NA	NA	NA	NA	NA
2020	July	8	2020-07-08	alive - euthanased	Female	NA	NA	1	NA	NA	NA	NA	NA	Timeout, down near levy bank	-35.8153	145.557	Euthanased	Euthanised due to mange, broken wrist	NA	No		NA	NA	NA	NA	NA	NA	NA	NA	NA	NA	NA	NA	NA	NA	NA	NA	NA	NA	NA	NA	NA	NA	NA	NA	NA	NA
2020	August	23	2020-08-23	Dead on arrival	Male	NA	NA	1	NA	NA	NA	NA	NA	Cobram Track	-35.8753	145.608	Dead on arrival	Dead on arrival	NA	No		NA	NA	NA	NA	NA	NA	NA	NA	NA	NA	NA	NA	NA	NA	NA	NA	NA	NA	NA	NA	NA	NA	NA	NA	NA	NA
2020	August	23	2020-08-23	alive - euthanased	Male	NA	NA	1	NA	NA	NA	NA	NA	Ulupna (old mate)	-35.8366	145.44	Euthanased	Euthised due to mange	NA	No		NA	NA	NA	NA	NA	NA	NA	NA	NA	NA	NA	NA	NA	NA	NA	NA	NA	NA	NA	NA	NA	NA	NA	NA	NA	NA
2020	October	17	2020-10-17	Dead on arrival	Male	NA	NA	1	NA	NA	NA	NA	NA	Timeout Holiday Park	-35.8153	145.557	Dead on arrival	Dead on arrival	NA	No		NA	NA	NA	NA	NA	NA	NA	NA	NA	NA	NA	NA	NA	NA	NA	NA	NA	NA	NA	NA	NA	NA	NA	NA	NA	NA
2020	October	22	2020-10-22	Dead on arrival	Male	NA	NA	1	NA	NA	NA	NA	NA	Ulupna	-35.844	145.429	Dead on arrival	Dead on arrival	NA	No		NA	NA	NA	NA	NA	NA	NA	NA	NA	NA	NA	NA	NA	NA	NA	NA	NA	NA	NA	NA	NA	NA	NA	NA	NA	NA
2020	November	10	2020-11-10	alive - euthanased	Male	NA	NA	1	NA	NA	NA	NA	NA	Timeout on ground	-35.8153	145.557	Euthanased	Euthanised due to mange	NA	No		NA	NA	NA	NA	NA	NA	NA	NA	NA	NA	NA	NA	NA	NA	NA	NA	NA	NA	NA	NA	NA	NA	NA	NA	NA	NA
2020	November	14	2020-11-14	alive - euthanased	NA	NA	NA	1	NA	NA	NA	NA	NA	Start of Timeout track	-35.8153	145.557	Euthanased	Euthanised due to mange	NA	No		NA	NA	NA	NA	NA	NA	NA	NA	NA	NA	NA	NA	NA	NA	NA	NA	NA	NA	NA	NA	NA	NA	NA	NA	NA	NA
2020	December	20	2020-12-20	NA	Male	NA	NA	1	NA	NA	NA	NA	NA	500m upstream of Carters Beach Ulupna	-35.8221	145.45	NA	NA	NA	No		NA	NA	NA	NA	NA	NA	NA	NA	NA	NA	NA	NA	NA	NA	NA	NA	NA	NA	NA	NA	NA	NA	NA	NA	NA	NA
2021	January	8	2021-01-08	NA	Male	NA	NA	1	NA	NA	NA	NA	NA	Greens Beach	-35.8751	145.608	NA	NA	NA	No		NA	NA	NA	NA	NA	NA	NA	NA	NA	NA	NA	NA	NA	NA	NA	NA	NA	NA	NA	NA	NA	NA	NA	NA	NA	NA
2021	January	13	2021-01-13	NA	Male	NA	NA	1	NA	NA	NA	NA	NA	Horseshoe Lagoon Beach Cobram East	-35.9358	145.698	NA	NA	NA	No		NA	NA	NA	NA	NA	NA	NA	NA	NA	NA	NA	NA	NA	NA	NA	NA	NA	NA	NA	NA	NA	NA	NA	NA	NA	NA
2021	January	23	2021-01-23	Dead on arrival	NA	NA	NA	1	NA	NA	NA	NA	NA	Bouchiers Beach Koonoomoo	-35.8379	145.573	Dead on arrival	Dead on arrival	NA	No		NA	NA	NA	NA	NA	NA	NA	NA	NA	NA	NA	NA	NA	NA	NA	NA	NA	NA	NA	NA	NA	NA	NA	NA	NA	NA
2021	February	5	2021-02-05	Dead on arrival	Male	NA	NA	1	NA	NA	NA	NA	NA	Ulupna Island Pumps Beach	-35.8315	145.409	Dead on arrival	Dead on arrival	NA	No		NA	NA	NA	NA	NA	NA	NA	NA	NA	NA	NA	NA	NA	NA	NA	NA	NA	NA	NA	NA	NA	NA	NA	NA	NA	NA
2021	February	12	2021-02-12	NA	Female	NA	NA	1	NA	NA	NA	NA	NA	Timeout Track, Koonoomoo	-35.8153	145.557	NA	NA	NA	No		NA	NA	NA	NA	NA	NA	NA	NA	NA	NA	NA	NA	NA	NA	NA	NA	NA	NA	NA	NA	NA	NA	NA	NA	NA	NA
2021	February	14	2021-02-14	alive - euthanased	Female	NA	NA	1	NA	NA	NA	NA	NA	Timeout Holiday Park	-35.8153	145.557	Euthanased	Euthanised due to mange	NA	No		NA	NA	NA	NA	NA	NA	NA	NA	NA	NA	NA	NA	NA	NA	NA	NA	NA	NA	NA	NA	NA	NA	NA	NA	NA	NA
2021	February	16	2021-02-16	Dead on arrival	Male	NA	NA	1	NA	NA	NA	NA	NA	Greens Beach on Cobram Track	-35.8751	145.608	Dead on arrival	Dead on arrival	NA	No		NA	NA	NA	NA	NA	NA	NA	NA	NA	NA	NA	NA	NA	NA	NA	NA	NA	NA	NA	NA	NA	NA	NA	NA	NA	NA
2021	February	22	2021-02-22	NA	Female	NA	NA	1	NA	NA	NA	NA	NA	NA	NA	NA	NA	NA	NA	No		NA	NA	NA	NA	NA	NA	NA	NA	NA	NA	NA	NA	NA	NA	NA	NA	NA	NA	NA	NA	NA	NA	NA	NA	NA	NA
2021	February	26	2021-02-26	NA	Male	NA	NA	1	NA	NA	NA	NA	NA	Carters Beach, Ulupna	-35.8221	145.45	NA	NA	NA	No		NA	NA	NA	NA	NA	NA	NA	NA	NA	NA	NA	NA	NA	NA	NA	NA	NA	NA	NA	NA	NA	NA	NA	NA	NA	NA
2021	February	26	2021-02-26	NA	Male	NA	NA	1	NA	NA	NA	NA	NA	Doctors Beach Ulupna	-35.8137	145.47	NA	NA	NA	No		NA	NA	NA	NA	NA	NA	NA	NA	NA	NA	NA	NA	NA	NA	NA	NA	NA	NA	NA	NA	NA	NA	NA	NA	NA	NA
2021	March	30	2021-03-30	NA	Male	NA	NA	1	NA	NA	NA	NA	NA	Davies Beach Track	-35.876	145.628	NA	NA	NA	No		NA	NA	NA	NA	NA	NA	NA	NA	NA	NA	NA	NA	NA	NA	NA	NA	NA	NA	NA	NA	NA	NA	NA	NA	NA	NA
2021	April	1	2021-04-01	alive - euthanased	Female	NA	NA	1	NA	NA	NA	NA	NA	Finley Beach	-35.8221	145.559	Euthanased	Euthanised due to mange	NA	No		NA	NA	NA	NA	NA	NA	NA	NA	NA	NA	NA	NA	NA	NA	NA	NA	NA	NA	NA	NA	NA	NA	NA	NA	NA	NA
2021	April	29	2021-04-29	NA	Male	NA	NA	1	NA	NA	NA	NA	NA	Greens Beach	-35.8751	145.608	NA	NA	NA	No		NA	NA	NA	NA	NA	NA	NA	NA	NA	NA	NA	NA	NA	NA	NA	NA	NA	NA	NA	NA	NA	NA	NA	NA	NA	NA
2021	December	18	2021-12-18	alive - euthanased	Male	NA	NA	1	NA	NA	NA	NA	NA	Carters Beach Ulupna	-35.8221	145.45	Euthanased	Euthanised due to mange	NA	No		NA	NA	NA	NA	NA	NA	NA	NA	NA	NA	NA	NA	NA	NA	NA	NA	NA	NA	NA	NA	NA	NA	NA	NA	NA	NA
2022	January	25	2022-01-25	Dead on arrival	Female	NA	NA	1	NA	NA	NA	NA	NA	Davis Beach end track	-35.876	145.628	Dead on arrival	Female with pinky	NA	No		NA	NA	NA	NA	NA	NA	NA	NA	NA	NA	NA	NA	NA	NA	NA	NA	NA	NA	NA	NA	NA	NA	NA	NA	NA	NA
2022	February	19	2022-02-19	alive - euthanased	Male	NA	NA	1	NA	NA	NA	NA	NA	Davies Beach	-35.876	145.628	Euthanased	Euthanised due to mange	NA	No		NA	NA	NA	NA	NA	NA	NA	NA	NA	NA	NA	NA	NA	NA	NA	NA	NA	NA	NA	NA	NA	NA	NA	NA	NA	NA
2022	March	30	2022-03-30	alive - euthanased	Female	NA	NA	1	NA	NA	NA	NA	NA	Red Gum Retreat Ulupna	-35.8469	145.457	Euthanased	Euthanised due to mange	NA	No		NA	NA	NA	NA	NA	NA	NA	NA	NA	NA	NA	NA	NA	NA	NA	NA	NA	NA	NA	NA	NA	NA	NA	NA	NA	NA
2022	May	6	2022-05-06	alive - euthanased	Female	NA	NA	1	NA	NA	NA	NA	NA	Cobram/Koonoomoo Rd near Strawberrry	-35.8892	145.576	Euthanased	Euthanised due to mange	NA	No		NA	NA	NA	NA	NA	NA	NA	NA	NA	NA	NA	NA	NA	NA	NA	NA	NA	NA	NA	NA	NA	NA	NA	NA	NA	NA
